# Supplementary material for: Capillary Force-Driven Quantitative Plasma Separation Method for Application of Whole Blood Detection Microfluidic Chip
Source: Micromachines (Basel). 2024 May 1;15(5):619. doi: 10.3390/mi15050619 (PMC11122923; doi:10.3390/mi15050619)
Supplement: Supplementary file 1 [file micromachines-15-00619-s001.zip]

Archive with 1 entries (1 files):
- Video Example of Plasma Separation Processú¿Six times speedú⌐(32.5mm^2).mp4
